# Supplementary material for: Excitation and inhibition in anterior cingulate predict use of past experiences
Source: eLife. 2017 Jan 5;6:e20365. doi: 10.7554/eLife.20365 (PMC5213710; doi:10.7554/eLife.20365)
Supplement: Figure 2—source data 1. — DOI: http://dx.doi.org/10.7554/eLife.20365.005 [file elife-20365-fig2-data1.xlsx]

## Sheet: Sheet1
Participant ID	Constant	RewardProb t	Reward Magnitude t-1	RewMag t-2	RewMag t-3	RewMag t-4	Effort Magnitude t-1	Eff Mag t-2	EffMag t-3	EffMag t-4
p102	1.7667	2.5488	0.10184	0.23974	-0.014176	0.22776	-2.0495	0.43665	-0.25291	-0.35079
p103	1.6036	1.4598	0.34173	-0.41341	0.037912	1.4864	-0.79938	0.65022	-0.5654	-0.15396
p105	0.54037	0.46835	0.11628	-0.20163	0.51436	-0.11334	-0.41204	0.12303	0.055358	-0.19949
p106	2.3289	0.79707	0.78413	0.028596	-0.28005	-0.19611	-1.5697	-0.63727	0.50815	-0.26923
p107	5.5158	2.213	2.2274	0.35528	2.6636	-0.12506	-0.15122	-1.659	0.074805	-0.13035
p108	2.9024	1.82	1.5643	0.5187	0.24032	0.51841	-2.5803	0.89657	-0.35435	0.15892
p110	0.61018	2.0831	0.00049846	-0.42854	1.1333	0.81378	-0.21977	-0.44366	-0.055332	0.21373
p114	2.2334	3.1179	1.0756	1.4044	0.64215	-0.3279	-0.29125	-0.095141	-0.97178	0.1056
p117	1.6139	2.9797	0.30787	1.6764	0.33935	0.37379	0.27808	0.010414	-0.65127	-0.56114
p118	2.8669	4.6402	1.6995	3.4489	-1.2649	0.18239	-2.1052	-1.9804	-0.85903	-0.19518
p119	3.1956	0.95349	0.53727	0.22964	-0.33227	0.15222	-1.5904	-0.97143	0.014542	-0.048554
p122	1.9326	2.5192	0.17543	0.90907	0.47172	0.77977	-0.61293	0.11921	-0.32101	-0.82259
p124	2.2667	1.7837	1.1628	0.2524	0.3752	0.14656	-2.9404	0.0071569	0.24205	-0.51517
p125	1.4962	1.926	0.41658	0.62451	0.35507	0.15428	-0.73166	-0.79969	0.20027	-0.11904
p127	0.80084	1.7736	0.080299	1.0167	-0.0025729	0.30682	0.14478	-0.60713	-0.66942	-0.079602
p128	2.2642	2.9847	1.0718	2.1768	0.49716	-0.12628	-1.8079	-0.42611	-0.69179	0.18069
p131	0.86133	2.9677	0.042648	-0.087116	0.41231	1.0045	-1.8104	-0.27652	-0.40963	0.66271
p132	1.5798	2.6873	1.1196	0.41899	0.75341	-0.10694	-1.616	-0.59406	0.33421	0.5106
p133	2.3408	1.4925	-0.1684	0.20536	0.11468	-0.31103	-1.7254	-0.21868	-0.01482	-0.015341
p137	0.45017	2.9194	0.52312	-0.15557	-0.13369	0.57962	-0.53863	0.67989	0.028387	-0.65652
p138	1.3923	3.8763	-0.91595	0.47552	0.70763	0.87922	-0.28142	-0.69391	-0.91163	0.13394
p139	1.9843	1.3084	0.4299	1.031	-0.82368	-0.52005	-1.2136	-0.49949	-0.64947	-0.067315
p143	0.5809	0.068422	0.76254	-0.2486	0.21329	-0.23165	0.58809	-1.5171	-0.52279	0.56602
p145	2.4584	2.7753	0.35201	0.88978	-0.89745	0.95424	-0.90557	-0.7869	-0.69047	-0.31081
p146	1.8215	1.2185	0.47599	-0.035896	-0.13421	1.3313	-0.94096	-0.55134	-0.41457	-0.329
p147	2.3772	1.3408	0.95276	0.53104	1.0389	0.1013	-1.1258	-0.42048	-0.30722	-0.29737
p148	3.3001	1.6244	1.1446	1.7837	-0.30855	0.39314	0.23199	-1.1991	-0.35051	0.80005
