# Supplementary material for: Excitation and inhibition in anterior cingulate predict use of past experiences
Source: eLife. 2017 Jan 5;6:e20365. doi: 10.7554/eLife.20365 (PMC5213710; doi:10.7554/eLife.20365)
Supplement: Figure 2—source data 2. — It contains data of 270 simulated participants, including the simulated parameters (‘simulated’, ‘s’), the parameters that were estimated from the computational model M1 (‘fitted’, ‘f’) and the regression weights (‘w’) resulting from performing the same behavioral regression as on the real data, see Materials and methods, section ‘task validation’. DOI: http://dx.doi.org/10.7554/eLife.20365.006 [file elife-20365-fig2-data2.xlsx]

## Sheet: Sheet1
Simulated Participant number	Weight of learnt information (simulated)	Inverse temperature (s)	Learning rate (s)	Relative sensitivity to reward (s)	Weight of learnt information (fitted)	Inverse temperature (f)	Learning rate (f)	Relative sensitivity to reward (f)	Constant (regression weight)	RewardProb t (rw)	Reward Magnitude t-1 (rw)	RewMag t- 2 (rw)	RewMag t-3 (rw)	RewMag t-4 (rw)	Effort Magnitude t-1 (rw)	Eff Mag t-2 (rw)	EffMag t-3 (rw)	EffMag t-4 (rw)
1	0.75021	0.083439	0.57796	0.061833	0.71026	0.11006	0.52318	0.16428	1.63743	1.36152	0.84297	-0.898821	0.144205	0.162582	-1.11045	-1.17536	0.240468	-0.199242
2	0.73028	0.18571	0.4729	0.80013	0.65591	0.19616	0.42722	0.83849	1.92844	3.14285	1.51966	0.835824	0.653349	0.2747	0.0719969	0.233155	-0.649776	-0.80123
3	0.72745	0.22012	0.3345	0.26761	0.76787	0.23458	0.28284	0.30996	4.05697	2.79164	1.54782	-0.335911	1.21002	-0.373164	-0.781309	-0.543548	-2.23196	-1.54
4	0.70965	0.25224	0.41933	0.88216	0.73142	0.19388	0.50225	0.87524	2.76302	2.33297	1.32134	1.18183	0.115048	0.624372	-0.505704	-0.947348	-0.166735	0.836613
5	0.69159	0.12875	0.17129	0.70511	0.76252	0.17402	0.1384	0.70023	1.44112	1.54154	-0.534195	0.932514	0.534324	0.707396	-0.571827	-0.286509	-0.0213255	-0.544494
6	0.78641	0.11926	0.22331	0.83959	0.79188	0.14485	0.28404	0.73615	1.49309	1.27686	0.0950002	-0.083929	0.581908	1.91923	-0.37388	-0.297726	-0.179474	-0.753844
7	0.60464	0.13413	0.17667	0.46708	0.61783	0.13263	0.2326	0.48813	0.802879	2.20045	0.669219	0.688418	0.217013	-0.464997	-0.486629	0.352695	-0.163207	-1.26084
8	0.68105	0.18252	0.55782	0.62415	0.70345	0.19218	0.57194	0.64911	1.77246	2.59886	1.97238	0.921205	0.393319	-0.548767	-1.53822	-0.648436	0.532601	-0.714322
9	0.85847	0.10693	0.47679	0.36199	0.85346	0.10375	0.46637	0.28555	1.49221	0.538563	0.919519	-0.226197	0.195532	0.0138206	-0.914607	-0.691779	-0.622408	-0.291322
10	0.69723	0.066203	0.20964	0.17167	0.71948	0.083542	0.18611	0.24202	0.655931	0.904286	-0.126754	-0.30547	0.780252	-0.252703	-0.108318	-0.567384	-0.120006	-0.553638
11	0.77926	0.11899	0.49432	0.8172	0.77952	0.13732	0.41396	0.80573	1.53517	1.24226	1.12698	0.250574	1.11228	-0.0885579	-0.00812492	-0.760651	-0.508222	0.27644
12	0.68472	0.14644	0.48036	0.80913	0.66428	0.15918	0.65724	0.84983	1.68429	2.50594	2.25615	0.990245	-1.00575	0.192029	-1.13629	-0.0403444	0.15347	0.358308
13	0.54877	0.14946	0.53371	0.20062	0.57585	0.15992	0.52815	0.23502	1.81836	3.01675	0.727608	0.886947	-1.47571	0.231729	-1.70971	-1.0108	0.486465	-0.304913
14	0.34572	0.15414	0.18105	0.48675	0.32126	0.14982	0.40825	0.45344	0.615757	5.16704	-1.60897	1.77908	-0.628726	0.469724	-0.721483	-0.639081	-0.137942	0.900183
15	0.64177	0.27303	0.41251	0.50346	0.6386	0.22314	0.44549	0.49234	1.86945	4.28897	0.989584	0.839367	-0.26433	1.19194	-2.33525	-0.261822	-0.962486	-0.490386
16	0.80398	0.17399	0.13595	0.67469	0.77474	0.18161	0.12139	0.70834	1.58162	1.72628	-0.206618	1.62371	-0.530364	0.743199	0.249401	-0.236309	-0.798051	-0.28606
17	0.63945	0.12873	0.3492	0.55965	0.60387	0.17068	0.29148	0.52201	1.33579	2.9368	0.102907	0.280756	0.84534	0.333438	-0.776954	0.396901	-0.535862	-1.10786
18	0.66294	0.25224	0.41198	0.33676	0.65401	0.21386	0.38334	0.34046	2.38617	3.55433	1.186	-0.792751	1.12362	0.311494	-1.80389	-0.322859	-0.523543	-1.47499
19	0.66939	0.2145	0.2667	0.37093	0.64947	0.23082	0.30453	0.31869	2.92156	3.73427	0.664408	-0.765455	-0.202414	1.68352	-1.32036	-0.467475	-1.26994	-0.591174
20	0.81217	0.046073	0.57237	0.91361	0.72844	0.03909	0.49533	0.90715	0.292609	0.425425	0.696394	-0.191693	0.244749	0.0613336	0.598465	0.0954437	-0.44428	-0.143226
21	0.71078	0.11792	0.44053	0.73974	0.71328	0.15047	0.38051	0.71561	1.20522	1.77731	1.00294	0.33498	0.636647	0.299217	-0.450028	-0.509754	-0.235784	-0.296667
22	0.61723	0.25289	0.40393	0.77324	0.6445	0.22735	0.43479	0.79154	1.93855	3.70658	1.32413	1.58614	0.844338	0.123104	-1.35176	-0.459176	0.656424	-0.598995
23	0.86744	0.17329	0.38265	0.6009	0.82782	0.1708	0.3737	0.57419	1.89917	1.34583	1.84538	0.664772	-0.522553	0.554669	-0.457581	-0.471917	-1.53098	-0.0284127
24	0.63973	0.21789	0.48091	0.60832	0.66519	0.21562	0.36535	0.62401	1.98164	3.69081	1.17129	1.5957	0.545511	-0.0379924	0.171193	-1.38452	-0.893964	-0.953801
25	0.74422	0.26082	0.31485	0.24689	0.74785	0.22246	0.40641	0.20177	4.10108	2.63056	1.07047	-0.411324	0.360777	-0.0167425	-2.38638	-0.836053	-0.395645	-0.827337
26	0.52522	0.17376	0.40929	0.45802	0.51099	0.26346	0.53414	0.45984	2.33653	8.58913	2.76871	0.907655	-0.568052	-0.276356	-1.3648	-3.31828	-1.08052	1.4771
27	0.72291	0.040671	0.41659	0.36138	0.73205	0.05644	0.35317	0.53753	0.311308	0.560841	0.0140206	0.122587	0.0628613	0.437873	-0.0151877	-0.686822	0.0321441	-0.0417517
28	0.90164	0.058305	0.69441	0.60348	0.83449	0.065429	0.60057	0.60649	0.256549	0.398567	0.936204	-0.0177577	0.274995	-0.0180501	-0.923107	0.345547	0.366055	-0.859038
29	0.91059	0.14174	0.54673	0.44241	0.84288	0.15246	0.59913	0.37895	2.10639	0.996201	0.860531	0.701143	0.250017	-0.21508	-1.76	-0.263893	-0.545879	-0.258244
30	0.40063	0.056293	0.55279	0.8249	0.36501	0.066396	0.44221	0.76757	-0.118869	1.81717	-0.303879	0.722471	0.234479	-0.242412	-0.219321	0.183505	-0.29327	0.413332
31	0.78103	0.16175	0.38337	0.43309	0.69779	0.14298	0.3568	0.35047	1.68673	1.88248	0.257341	1.39361	-0.369951	-0.329167	-1.11033	-0.222856	0.0139788	-1.10837
32	0.74174	0.22087	0.22676	0.593	0.75703	0.19223	0.29035	0.60873	1.9862	2.12922	0.844431	0.766723	0.751681	0.52151	-0.71196	-1.14776	0.24033	-1.08459
33	0.74347	0.12527	0.30355	0.31487	0.79106	0.133	0.23253	0.33037	1.47306	1.12726	1.5307	0.018647	0.201575	-0.96283	-0.400258	-0.692517	-0.554156	-0.647348
34	0.6729	0.15825	0.41405	0.75926	0.68392	0.15846	0.42641	0.72816	1.35329	2.32456	0.402995	1.44935	0.917244	-0.0370152	-0.883444	-0.431147	-0.221439	-0.132641
35	0.77331	0.14492	0.3199	0.34623	0.77938	0.1389	0.37581	0.3504	1.93128	1.39335	-0.0217642	0.891023	0.617621	-0.473237	-1.27732	-0.194847	-0.787104	-0.16384
36	0.66845	0.11991	0.68677	0.85719	0.63218	0.12768	0.52054	0.876	1.34871	2.17734	0.73171	0.562287	0.76304	0.0759254	-0.981684	1.01051	-0.717224	0.354891
37	0.52802	0.11295	0.10571	0.69729	0.46842	0.11942	0.12853	0.76408	0.133212	2.58977	0.0341302	0.252312	0.0837037	0.2227	-0.617067	-0.488496	-0.1227	0.962959
38	0.48939	0.18516	0.37296	0.26915	0.50485	0.20935	0.38644	0.22364	2.9137	6.26706	-0.0618481	2.00383	0.574933	-1.35543	-0.746558	-1.78652	-0.844	-1.32237
39	0.81837	0.19482	0.48123	0.63607	0.85831	0.15345	0.4699	0.66461	2.00017	0.85749	1.17332	0.687031	0.210431	0.317356	-0.553196	-0.641427	-0.737719	0.0101005
40	0.62836	0.10535	0.26717	0.46535	0.64843	0.12086	0.23095	0.54462	0.709539	1.68483	0.0715991	0.101012	0.343518	0.504486	0.0486184	-0.874929	-0.125123	-0.307854
41	0.55003	0.15642	0.43757	0.72384	0.57105	0.11961	0.15641	0.84614	0.822043	2.09649	0.296713	0.326154	-0.135348	0.790248	-0.148928	0.303304	-0.56484	-0.0617724
42	0.77372	0.10212	0.04398	0.12335	0.81945	0.1268	0.038367	0.246	0.696551	0.756768	-0.200872	0.484126	-0.678016	0.0338085	0.368928	0.38597	-0.567872	-0.550605
43	0.4672	0.10001	0.85038	0.70675	0.51871	0.09639	0.61409	0.66617	0.379727	2.02772	1.07265	-0.922922	0.481423	0.491705	-0.748182	0.435825	0.0528187	-0.515289
44	0.53611	0.17233	0.46949	0.66388	0.56393	0.15486	0.59499	0.66134	0.995677	3.46365	1.41815	1.17434	-0.882725	0.410172	-1.17285	0.106653	-0.640784	0.333064
45	0.70523	0.15035	0.6497	0.80106	0.66067	0.16177	0.52874	0.8091	1.86538	2.4285	1.14236	1.2058	0.159987	-0.0826023	-0.769236	-0.12428	-0.0200626	-0.0817913
46	0.65914	0.1072	0.29921	0.80614	0.62996	0.1104	0.38188	0.87868	0.712402	1.85097	0.741549	0.576501	-0.682735	1.23033	0.529651	-0.718187	-0.0687499	-0.0145076
47	0.87128	0.078832	0.53802	0.74474	0.85062	0.082134	0.68025	0.74648	0.910013	0.432802	1.31269	0.962898	-0.303386	-0.399444	-0.532474	0.452232	-0.379319	-0.491509
48	0.60373	0.067511	0.45039	0.1377	0.66576	0.077924	0.6063	0.29215	0.966495	1.03708	-0.271711	0.447255	0.598737	-0.458446	-1.02467	-0.0942111	-0.115007	0.0387855
49	0.65709	0.16156	0.2638	0.93231	0.70266	0.16101	0.29707	0.91119	2.15577	2.0985	0.585636	0.79015	0.578581	0.60811	0.350329	-0.231613	-0.188967	-0.38324
50	0.77331	0.091056	0.31555	0.90027	0.79039	0.090049	0.39123	0.84341	0.944506	0.756866	0.685124	0.624635	-0.463872	0.836709	0.137866	-0.588435	0.572137	-0.629859
51	0.60172	0.14619	0.71398	0.19548	0.60192	0.16814	0.59464	0.16487	2.23905	3.15657	-0.487544	0.393859	0.593947	0.178068	-1.99189	-0.745899	-0.266212	-0.398452
52	0.63168	0.11838	0.37122	0.40167	0.58664	0.074105	0.57624	0.32124	0.322655	1.31063	-0.109572	-0.243511	0.0256326	0.648359	-0.890249	0.0149373	-0.173742	0.040292
53	0.76446	0.18449	0.64136	0.73544	0.7123	0.16817	0.60386	0.74923	1.65237	2.30907	2.00005	-0.274234	0.791676	0.514652	-1.62073	-0.596298	-0.202098	0.807485
54	0.61559	0.16235	0.7885	0.57035	0.61648	0.18876	0.6056	0.55783	1.80413	3.5493	1.64649	-0.224186	0.150712	0.816801	-1.63062	-0.65421	-1.18464	1.10696
55	0.65284	0.18263	0.41391	0.69029	0.64952	0.17979	0.42752	0.72589	1.75033	2.8565	0.00395168	1.07017	0.55646	1.03492	-0.640831	-0.699597	-0.208392	0.0968263
56	0.50672	0.16724	0.41413	0.44274	0.48389	0.16359	0.47689	0.45107	1.1422	3.98921	0.218117	0.929883	0.480626	-0.438138	-0.981958	-0.603737	-0.0120909	-0.452416
57	0.77599	0.18627	0.54477	0.32989	0.74201	0.16258	0.53674	0.30508	2.30117	1.85059	0.35105	-0.193445	0.680787	0.393351	-2.01202	-0.41548	-0.245239	-0.296335
58	0.70097	0.1629	0.53654	0.3689	0.69193	0.16234	0.53901	0.35186	2.27488	2.27203	0.79452	1.46567	-0.921442	-0.337435	-1.80333	-0.521185	0.0481038	-0.23082
59	0.76731	0.20506	0.32533	0.36441	0.80395	0.157	0.39197	0.37731	2.05014	1.25786	1.06929	-0.435283	0.179993	0.67527	-1.26206	-0.415796	-0.159771	-0.901841
60	0.68953	0.11655	0.25562	0.42786	0.67988	0.13328	0.29712	0.39432	1.35821	2.05287	0.206672	0.00531495	0.143069	0.940337	0.102218	0.0489915	-2.12655	-0.44197
61	0.86851	0.1492	0.52115	0.35559	0.83119	0.15636	0.49537	0.336	2.8396	1.31531	2.31191	-0.386925	-0.632065	0.38691	-1.36359	-1.86149	0.222905	-0.528057
62	0.66315	0.023406	0.45771	0.67658	0.60599	0.021082	0.49973	0.66986	0.0783973	0.4534	0.0564342	-0.391505	0.601466	-0.118886	-0.670658	0.351491	-0.053443	0.525989
63	0.7852	0.2076	0.3498	0.42006	0.77236	0.18609	0.40123	0.37836	2.61125	1.97798	0.668102	0.638829	0.799681	-0.261324	-0.418617	-1.69868	-1.27816	0.0377614
64	0.66391	0.21673	0.25734	0.23537	0.64485	0.15687	0.27777	0.19953	2.0077	2.72412	0.00945979	-0.306648	1.02361	-0.163595	-0.469365	0.135777	-1.68433	-1.31478
65	0.75012	0.044268	0.096627	0.51751	0.61928	0.02174	0.44139	0.63054	0.0794564	0.433322	0.298096	0.252806	-0.331062	0.0941295	-0.110768	1.1364	-0.146344	-1.12429
66	0.5486	0.17057	0.49893	0.51113	0.57265	0.14772	0.48174	0.52142	1.11482	2.88573	1.3184	-0.254955	1.01666	-0.533724	-0.514373	-0.213591	-0.474399	-0.699813
67	0.865	0.22386	0.38339	0.4049	0.84682	0.17479	0.39786	0.37105	2.47665	1.0897	0.274193	1.09874	0.778841	-0.483789	-1.35703	-0.403794	-0.797658	-0.606005
68	0.70216	0.19258	0.36395	0.24821	0.67205	0.22841	0.50942	0.2754	3.93541	4.13229	1.87997	-1.86053	0.729092	1.17145	-2.77618	-1.57763	-0.232002	-0.768628
69	0.68574	0.18136	0.48254	0.35981	0.73417	0.17657	0.63459	0.36445	2.34973	2.12187	1.1182	-0.687907	0.689235	0.684425	-2.32769	-0.692797	-0.0693264	-0.273121
70	0.68446	0.14812	0.40923	0.75029	0.67898	0.18082	0.4707	0.73071	1.59817	2.54271	1.17353	0.498533	0.690751	0.57374	-0.701783	-0.460774	0.234866	-0.835339
71	0.49555	0.019625	0.35673	0.60719	0.56623	0.03235	0.50201	0.73708	0.0374942	0.681768	0.405335	0.470171	-0.0189801	-0.503772	0.262141	-0.52055	-0.214218	0.403563
72	0.71855	0.19368	0.69564	0.84426	0.68811	0.23137	0.68211	0.8491	4.07534	4.53578	3.98212	1.61882	-0.238133	-0.518444	-2.19251	1.45517	-0.569791	-0.118793
73	0.89819	0.10471	0.38886	0.54974	0.90831	0.10697	0.35985	0.60561	1.31568	0.111752	0.108744	0.708486	-0.265461	1.21127	-0.299285	-0.157094	-1.20802	0.0262641
74	0.70747	0.069552	0.81082	0.93626	0.66564	0.081303	0.53288	0.87978	0.501322	1.16674	0.77042	-0.00108935	0.0881354	0.48546	-0.656493	-0.289996	0.742182	0.187775
75	0.71365	0.1353	0.58137	0.702	0.71937	0.11914	0.60868	0.72464	1.24322	1.39929	1.13117	1.10862	0.668956	-1.19831	-0.765166	-0.376268	0.129971	-0.015559
76	0.80573	0.12344	0.43097	0.73846	0.82203	0.098747	0.36855	0.78002	1.21743	0.640793	0.308647	0.367362	1.14061	-0.224397	0.253162	-0.284064	-0.891279	0.231792
77	0.68305	0.11632	0.90931	0.46155	0.72826	0.11968	0.61998	0.52612	1.06436	1.40783	1.23005	-0.0805011	-0.12007	0.381452	-1.6899	0.387846	-0.125199	-0.282718
78	0.58379	0.09961	0.65596	0.13464	0.61573	0.11057	0.56565	0.26874	1.19831	1.82398	0.54029	-0.336464	-0.0802799	0.3088	-1.23842	0.00861625	-0.621777	0.138518
79	0.62542	0.11192	0.34653	0.79166	0.59882	0.1158	0.40855	0.70701	0.285164	2.18161	0.518576	0.0609993	0.96488	0.295625	0.181495	-1.17467	0.611652	-0.691209
80	0.5215	0.159	0.7133	0.65477	0.50364	0.17484	0.58663	0.69492	1.15437	4.05203	1.69975	0.801276	-0.644065	0.129634	-1.41487	0.324324	0.110869	-0.192311
81	0.55581	0.15282	0.47287	0.30015	0.58715	0.15713	0.31629	0.30714	1.75411	2.77124	0.393178	0.460309	-0.373808	0.132158	-0.743672	0.187842	-0.942973	-0.538234
82	0.65365	0.21617	0.44502	0.36913	0.62551	0.23255	0.42343	0.37802	2.24127	4.37858	0.949688	-0.234748	0.248563	1.23177	-1.06198	-1.79021	-0.219802	-1.1215
83	0.40012	0.24088	0.43143	0.64775	0.44375	0.22599	0.56533	0.69923	1.59756	5.82811	1.39922	0.512282	0.0455953	0.36012	-0.491935	-0.624777	-0.942765	0.711765
84	0.69151	0.049706	0.65764	0.23155	0.71917	0.054474	0.56979	0.23753	0.553431	0.63555	-0.000350575	0.256002	0.140398	-0.174327	-0.881222	0.129972	-0.181979	-0.181694
85	0.87589	0.15296	0.42911	0.89585	0.83108	0.16197	0.47931	0.92144	2.77376	1.13807	1.29904	1.32715	-0.148092	0.515827	0.512491	0.185448	-1.39979	0.337622
86	0.72394	0.26788	0.25367	0.71679	0.73731	0.26382	0.20835	0.7413	3.1164	3.62955	0.247427	0.284295	1.6881	1.96749	-0.718673	0.831201	-1.44981	-1.40597
87	0.81565	0.14105	0.10971	0.62338	0.82799	0.14586	0.1164	0.66654	1.20614	0.955108	0.605892	-0.0250983	-0.633336	1.35109	-0.271446	-0.0969688	-0.125397	-0.613263
88	0.59917	0.068887	0.30831	0.78106	0.69742	0.09669	0.25119	0.81222	0.43262	1.15023	0.368045	0.197917	0.594531	0.324207	-0.14273	-0.0383544	0.253878	-0.738322
89	0.76001	0.17505	0.30791	0.41669	0.7913	0.13924	0.4284	0.3873	1.66789	1.19365	0.457514	-0.379638	0.571558	0.822648	-0.579966	-0.997088	-0.503263	-0.409646
90	0.81275	0.11454	0.41998	0.73208	0.76502	0.10142	0.47867	0.75118	1.07479	0.93922	0.667429	0.577452	0.10812	0.085408	-0.488083	-0.421279	-0.32297	0.450222
91	0.61105	0.12603	0.43468	0.56017	0.62512	0.11873	0.59917	0.60092	0.715311	2.01037	0.73068	0.993099	-0.767714	0.428482	-1.42386	-0.0277216	0.40247	-0.3302
92	0.61054	0.22326	0.61687	0.53698	0.59053	0.19174	0.59505	0.51753	1.37419	3.46877	1.71475	0.616613	0.03568	-0.512788	-1.13534	-0.696697	-0.422987	-0.0787189
93	0.56999	0.19461	0.43418	0.56868	0.64727	0.21173	0.47326	0.58148	2.0843	4.08245	1.39186	1.41234	0.134702	0.169404	0.181821	-1.76049	-2.3793	0.922529
94	0.50857	0.20606	0.28176	0.32607	0.45564	0.19615	0.34128	0.32621	1.58097	4.76404	-0.662691	0.652804	0.131194	0.660282	-0.00879155	-0.748314	-0.755977	-0.605491
95	0.77815	0.20368	0.56928	0.73494	0.77551	0.19197	0.55664	0.73857	2.53805	2.1894	2.77257	-0.529869	0.524499	0.992288	-0.965576	-1.69423	0.776985	-0.215163
96	0.83632	0.09617	0.38994	0.61987	0.86878	0.090911	0.3183	0.64293	0.873588	0.345331	0.496525	0.00542885	0.392443	0.727307	-0.425788	0.0952343	-0.15746	-0.924538
97	0.74544	0.28019	0.44821	0.50428	0.75531	0.25208	0.52699	0.47835	3.04699	3.6015	3.94889	-0.781514	-0.114041	1.29728	-2.48018	-2.07095	-0.0330886	-0.953332
98	0.70574	0.050589	0.5532	0.26943	0.6213	0.068883	0.56537	0.27492	0.257797	1.11357	-0.376476	-0.280361	0.638509	0.289454	-1.14327	0.382575	-0.308172	-0.176702
99	0.8284	0.20142	0.27791	0.80618	0.8228	0.21167	0.44094	0.76668	3.14356	1.85568	1.86081	0.916058	0.967122	0.358273	-1.19459	0.466899	-1.69072	0.235013
100	0.64617	0.067725	0.80505	0.6948	0.75125	0.075191	0.63487	0.7192	0.390593	0.738373	0.933742	0.354404	0.50394	-0.503462	-0.524906	0.284409	-0.244017	-0.317671
101	0.55275	0.21633	0.54647	0.68248	0.59572	0.19657	0.4997	0.69754	1.31443	3.43083	1.36055	0.402527	-0.0518915	0.804322	-0.947588	-0.68085	0.101553	-0.148686
102	0.51672	0.097834	0.29901	0.088622	0.58737	0.11324	0.20261	0.27698	1.22016	1.92558	-0.0354105	0.411679	-0.550471	0.494183	0.138433	-0.135639	-0.947911	-0.43796
103	0.65162	0.21754	0.21918	0.4899	0.61419	0.21276	0.26555	0.48745	1.48764	3.48688	0.0518577	-0.602172	0.7539	1.59396	-0.458295	-1.30042	-0.351649	-0.437312
104	0.70252	0.16081	0.71649	0.31879	0.71764	0.14023	0.7	0.31823	1.84296	1.98973	0.130503	0.821178	-0.568669	0.936024	-2.3583	-0.853431	-0.808404	1.15053
105	0.6564	0.086483	0.27413	0.75837	0.59571	0.088981	0.33434	0.67181	0.502171	1.5576	-0.300389	0.36842	0.324021	0.526146	-0.374375	-0.0470059	-0.011051	-0.0555092
106	0.82724	0.24675	0.42619	0.42634	0.80384	0.24695	0.37517	0.39291	3.77674	2.23713	0.972765	0.376951	0.6571	0.940154	-1.69604	-1.54815	-0.157086	-1.46313
107	0.76205	0.1597	0.6205	0.12938	0.80834	0.20278	0.82952	0.12523	4.55015	1.68085	-0.271428	1.20323	-0.0751567	-0.346013	-4.36853	-0.466245	0.730874	-0.0591238
108	0.62127	0.26148	0.55473	0.9077	0.6167	0.2732	0.6605	0.94288	3.86367	6.86772	4.45847	1.08082	1.90671	-0.435413	0.361712	0.391291	-0.626617	-0.606039
109	0.70027	0.075744	0.48724	0.68327	0.66845	0.094938	0.43698	0.67422	0.356973	1.37665	0.738675	-0.392035	0.419985	0.650751	-0.63686	-0.165414	-0.324826	0.121646
110	0.56495	0.17312	0.39299	0.97949	0.61363	0.16324	0.39133	0.96523	2.02102	2.99266	0.701037	0.501725	0.0432009	1.33775	0.409098	-0.854112	-0.794445	1.50442
111	0.74111	0.24716	0.26051	0.049013	0.78416	0.20347	0.26855	0.12635	4.69836	1.98204	-0.433078	0.722618	-0.0266395	0.213009	-1.19269	-0.395983	-1.66284	-0.597421
112	0.60787	0.24905	0.37718	0.93826	0.62896	0.20365	0.34122	0.96307	2.42352	3.61373	1.02536	0.584356	1.47829	0.688661	0.0688797	0.0417176	-0.394355	-0.0156537
113	0.90225	0.18022	0.32165	0.9387	0.92361	0.18384	0.41428	0.89552	4.24031	0.508825	1.86299	1.03155	0.770251	1.50409	-0.12154	-1.10672	-0.00296044	-0.428337
114	0.82955	0.1599	0.52288	0.24429	0.85179	0.12934	0.45902	0.2712	2.03646	0.779303	-0.191294	0.712195	-0.401232	0.923221	-2.10008	-0.0612567	0.126747	-0.914391
115	0.69245	0.097732	0.43177	0.83681	0.68562	0.10767	0.36922	0.8158	0.825163	1.42967	0.535937	0.371462	-0.0265485	0.771495	0.235823	-0.318537	-0.759478	0.188934
116	0.57973	0.095317	0.51616	0.92598	0.60074	0.10835	0.47216	0.90223	0.71814	1.80054	0.635291	0.528596	0.739355	-0.261458	-0.129775	0.185538	-0.517005	0.131339
117	0.6535	0.14305	0.57095	0.17969	0.69275	0.16852	0.61157	0.21518	2.66204	2.50553	0.936877	0.347507	-0.180662	-0.258272	-2.81553	-1.01925	0.753053	-0.431559
118	0.78741	0.15501	0.33566	0.54462	0.78805	0.14432	0.34274	0.52371	1.25097	1.43986	0.854117	-0.0272398	0.526503	0.807918	-0.184879	-0.063914	-1.42113	-0.826851
119	0.5984	0.093089	0.52772	0.79816	0.66288	0.11437	0.41253	0.78268	0.843621	1.5849	0.383988	0.588258	0.18817	0.349144	-0.85942	-0.104667	0.0174645	0.34522
120	0.73048	0.15484	0.36815	0.56204	0.70539	0.16457	0.39656	0.5504	1.26523	2.22268	1.11315	0.831655	-0.328358	0.465925	-0.127803	-0.793823	-1.52403	0.18941
121	0.6948	0.14027	0.51633	0.30126	0.63812	0.11071	0.46804	0.22745	1.0977	1.67885	0.235869	0.24413	-0.259132	0.237902	-0.73915	-1.18267	-0.0361396	-0.0267675
122	0.5817	0.16159	0.52276	0.88017	0.53509	0.17529	0.4288	0.81468	1.29613	3.64115	0.388911	0.837931	0.858968	0.156931	-0.690522	-0.042348	-0.327848	0.371615
123	0.5091	0.095677	0.53732	0.32347	0.61	0.1006	0.50632	0.35592	0.644967	1.79631	0.490908	0.0302629	-0.907325	1.00859	-1.1129	0.325486	-1.22573	0.459789
124	0.63214	0.1839	0.53395	0.33911	0.6105	0.17515	0.5141	0.28678	1.9039	3.14861	0.213646	1.26545	-0.142959	-0.372798	-1.9731	-0.94138	0.217222	-0.288289
125	0.88333	0.18456	0.52811	0.1104	0.85194	0.14539	0.51022	0.040875	4.03463	0.853864	-0.113909	0.224545	-0.606188	0.359835	-1.52285	-1.12143	-0.723406	-0.105611
126	0.45631	0.10265	0.36525	0.67013	0.45566	0.086547	0.45506	0.74797	0.258149	1.92489	0.642736	0.201615	0.229524	-0.40472	-0.41664	-0.427769	0.543742	-0.10172
127	0.59283	0.15685	0.36309	0.59849	0.55115	0.16049	0.35911	0.66082	1.07739	3.19456	-0.190697	1.24328	0.395225	0.284736	-0.000838833	-0.22302	-0.508286	-0.421765
128	0.81913	0.13608	0.66287	0.81879	0.80228	0.13273	0.53544	0.85745	1.7396	1.13538	1.83995	0.0371914	0.711243	-0.113262	-0.656018	0.408354	-0.206298	-0.387492
129	0.81978	0.28077	0.34013	0.88166	0.83286	0.23558	0.35282	0.86441	5.92155	2.86687	2.37412	0.784046	1.5988	2.9798	-0.578828	-1.27708	0.822969	-1.65088
130	0.80971	0.16713	0.50578	0.63839	0.81747	0.17476	0.56062	0.66302	2.00433	1.45609	2.19683	0.553794	-0.202428	0.344371	-1.60539	-0.414782	0.438292	-0.676191
131	0.8291	0.21769	0.38058	0.67103	0.81987	0.20054	0.37404	0.6458	2.61739	1.63264	0.60658	1.16523	1.14235	0.26133	-1.21541	-0.697747	-0.73183	0.0217892
132	0.793	0.077754	0.61301	0.80503	0.74166	0.072025	0.4732	0.81294	0.620011	0.792232	0.533577	0.698163	0.299368	-0.329047	-0.772176	0.643238	0.0185849	-0.356967
133	0.69421	0.14564	0.18721	0.27952	0.63196	0.1087	0.3688	0.15448	1.40441	1.63705	0.475383	-0.627939	0.577137	-0.122264	-0.267193	-0.996615	0.00851348	-0.718921
134	0.54898	0.19629	0.34538	0.18253	0.5144	0.18771	0.45137	0.10599	2.63679	4.58127	1.38261	-1.17542	0.711535	-0.540921	-1.68291	-1.20554	-0.0300347	-0.875561
135	0.73648	0.054917	0.63096	0.27653	0.7243	0.054351	0.47908	0.17584	0.25622	0.619121	0.329311	-0.962385	0.959397	-0.0752893	-1.15149	0.185987	-0.222311	-0.287368
136	0.66686	0.14266	0.38313	0.39545	0.67333	0.10272	0.36853	0.36572	0.856021	1.349	0.291088	0.773285	0.178113	-0.619855	-0.423875	-0.715115	-0.315099	-0.076575
137	0.56951	0.20541	0.439	0.94484	0.61155	0.21872	0.46093	0.97011	3.58784	5.22257	1.59136	1.5827	2.99873	-1.39449	0.396977	0.0769872	-0.638808	0.572199
138	0.64145	0.27929	0.28991	0.50002	0.62593	0.30142	0.29637	0.48764	2.69957	5.33277	0.384942	0.54686	0.152651	1.66359	-1.19367	-0.705523	-1.79097	-0.221883
139	0.62243	0.027863	0.5553	0.52718	0.70276	0.022643	0.45733	0.35847	-0.059366	0.208587	0.788317	-0.494172	0.0919596	-0.248553	-0.454751	0.0430809	-0.287866	0.15358
140	0.41707	0.29534	0.30538	0.27983	0.39106	0.28391	0.27524	0.19725	2.16947	10.1061	1.49209	-1.46736	1.26618	-0.477746	-0.861749	-0.997205	-1.61645	-1.63596
141	0.69125	0.18481	0.21552	0.23322	0.70792	0.18338	0.20485	0.17958	2.6467	2.00996	0.459789	0.0137147	-0.471106	0.226821	-0.36477	-0.290846	-1.12238	-0.805147
142	0.652	0.15499	0.24088	0.64341	0.65872	0.16119	0.21244	0.66504	1.19977	2.36027	0.0566434	-0.362808	0.341454	1.64696	-0.949645	0.841736	-0.714126	-0.306894
143	0.82259	0.076812	0.26082	0.59888	0.81767	0.076296	0.32165	0.62808	0.4814	0.465911	0.589234	-0.0906678	0.442257	0.376369	0.0676051	-0.677374	0.183785	-0.706876
144	0.71054	0.22387	0.28121	0.81682	0.70147	0.22527	0.3149	0.83248	2.39462	3.07562	0.629355	1.92506	0.640895	0.729151	-1.74909	-0.418047	-0.131619	0.672394
145	0.754	0.089773	0.3016	0.19973	0.74404	0.13101	0.23721	0.1431	2.11722	1.29711	-0.0166237	0.400265	0.401487	-0.684488	0.0526229	-1.13058	-1.10545	-0.163263
146	0.71694	0.18494	0.26767	0.40406	0.68605	0.19067	0.34797	0.38192	2.13427	2.78303	-0.875134	-0.223522	1.49991	1.02546	-1.89962	-0.0585945	-0.536362	-0.511929
147	0.82882	0.12121	0.25758	0.66788	0.77404	0.092688	0.34992	0.62819	0.591789	0.791698	0.210717	0.726318	-0.0760247	0.524221	-0.236716	-0.540566	-0.218734	-0.219023
148	0.66516	0.19776	0.23752	0.32732	0.6942	0.17691	0.25243	0.31406	1.78151	2.23757	-0.13714	0.0370696	1.33738	-0.222186	-0.657067	-0.381528	-0.46632	-1.33106
149	0.69173	0.20849	0.41594	0.30772	0.70247	0.22103	0.46108	0.2976	2.63312	2.9543	0.441946	0.818831	-0.0846945	0.552278	-1.34581	-1.89981	-0.995342	-0.0982033
150	0.79033	0.16654	0.64783	0.87642	0.80549	0.1528	0.4582	0.89232	2.33293	1.18448	1.56325	-0.137612	1.31173	0.0332045	0.0580266	-0.368712	-0.0326942	-0.380571
151	0.44412	0.19118	0.21684	0.49881	0.47024	0.18784	0.43774	0.49968	1.08993	4.54465	-0.177427	0.431789	-0.0668054	0.998455	-1.14135	-0.0557182	-0.614518	0.0467331
152	0.63027	0.27479	0.38979	0.62536	0.64809	0.2633	0.40983	0.61305	2.36775	4.53328	0.304932	1.82625	0.136397	1.46965	-1.8053	-0.254182	-0.902391	-0.16332
153	0.59918	0.30388	0.26587	0.85861	0.58069	0.31273	0.22527	0.87223	2.863	6.18715	1.94809	-0.00576315	0.987867	1.59107	-0.300256	-1.41405	-0.0121819	0.119654
154	0.76939	0.20073	0.69233	0.71015	0.76017	0.19446	0.72663	0.70627	2.20283	2.08211	2.95911	0.157183	-0.125829	-0.0621094	-1.89927	-0.528568	0.897472	-0.384403
155	0.77134	0.17762	0.55367	0.59914	0.73953	0.18092	0.53673	0.61281	1.26909	2.15812	1.68358	0.553058	0.691823	0.159591	-1.53426	-0.448307	0.0896342	-0.816198
156	0.51034	0.18813	0.69986	0.67209	0.58499	0.21797	0.60454	0.64976	1.28911	4.15311	2.07091	0.941489	-0.0911896	-0.330273	-1.58398	0.000892321	-0.360689	-0.0657275
157	0.77716	0.15027	0.44492	0.56525	0.79198	0.21155	0.56874	0.50384	2.18944	2.0682	2.77513	0.698352	0.362265	0.125848	-1.97959	-1.70848	-0.117663	-0.966618
158	0.5974	0.2353	0.32901	0.26114	0.60344	0.20764	0.37846	0.2242	2.49675	3.52104	0.966022	-0.355621	-0.0727473	0.221623	-1.60433	-0.887661	0.210843	-1.29137
159	0.66008	0.24173	0.44812	0.78619	0.67018	0.22086	0.45151	0.7793	1.96073	3.76309	1.45444	1.89207	0.829947	0.0354418	-1.60909	0.503179	-0.383018	-0.326058
160	0.69857	0.19482	0.30945	0.4505	0.66017	0.1957	0.33243	0.45512	1.91205	3.0078	1.59689	0.640978	-0.537559	0.261894	-0.145597	-1.19435	-0.222666	-1.38129
161	0.67123	0.091016	0.64738	0.35154	0.6814	0.11916	0.62417	0.37195	0.868243	1.66413	1.03095	0.637966	-0.142642	-0.555813	-1.53648	-0.539698	-0.249897	0.250739
162	0.64815	0.092284	0.49355	0.98521	0.67641	0.082312	0.40671	0.9609	0.781824	1.11996	0.382447	-0.400693	1.35055	0.200749	0.503018	0.239253	-0.13007	-0.248739
163	0.78183	0.19558	0.33607	0.13632	0.71904	0.18151	0.4302	0.087047	4.74694	2.82754	-1.89574	1.85521	-0.321163	0.495492	-1.57816	-1.97458	-0.627746	0.00953196
164	0.57674	0.16923	0.53717	0.37954	0.52186	0.15657	0.52838	0.31964	0.920558	3.63945	-0.734285	1.0249	0.690902	-0.15246	-1.87925	-0.255564	-0.204752	-0.0229553
165	0.66602	0.14316	0.6417	0.76822	0.68373	0.1318	0.57011	0.82437	0.951264	1.69704	1.17485	0.88687	0.505595	-0.451808	-0.822351	-0.0419739	0.216486	-0.0757828
166	0.6153	0.17937	0.44944	0.43622	0.62524	0.17782	0.42553	0.45507	1.50231	3.09111	0.377284	-0.538332	0.915026	0.861587	-1.513	0.193075	-1.28869	0.204064
167	0.7635	0.21182	0.18442	0.83571	0.77245	0.16989	0.21889	0.81564	1.87555	1.573	1.18015	-0.186851	0.236385	1.06822	-0.0804954	-0.482315	-0.567694	0.096656
168	0.78311	0.15361	0.28055	0.39063	0.68808	0.13956	0.35634	0.26768	1.73695	1.88685	0.663416	-0.0253426	1.10239	-0.980963	-0.913511	-0.334024	-0.871557	-0.405947
169	0.68276	0.08662	0.63016	0.086764	0.74591	0.10063	0.53211	0.17441	1.6576	0.999824	0.20518	-0.084018	0.8356	-0.646006	-0.885838	-0.704818	-0.0665486	-0.190787
170	0.74716	0.029444	0.52399	0.19491	0.77124	0.029132	0.5927	0.27859	0.0829347	0.207838	0.53543	0.671519	-0.114122	-0.975993	-1.01065	0.119247	-0.231985	0.35506
171	0.74946	0.19285	0.23141	0.55393	0.71276	0.17289	0.23108	0.53829	1.29614	2.04591	-0.15078	0.148514	1.70083	0.00782315	-0.899436	0.0747084	-0.738651	-0.492551
172	0.87501	0.1131	0.56273	0.13349	0.88185	0.13694	0.55794	0.14926	3.168	0.463598	-0.0549008	1.32354	-0.919746	0.226107	-1.84562	-1.00845	-0.543678	-0.0382073
173	0.7261	0.10184	0.16199	0.4023	0.68714	0.11635	0.17117	0.39346	0.507904	1.44091	-0.338648	0.183786	0.0418662	0.584473	0.431828	-0.589478	-0.54364	-0.635403
174	0.40854	0.20586	0.14406	0.23868	0.40728	0.21409	0.25264	0.19571	2.38315	6.88314	0.831775	1.09106	-0.712112	-1.08468	-0.220868	-1.18417	-1.83999	0.436857
175	0.72816	0.16695	0.44867	0.52996	0.70691	0.16326	0.49354	0.5459	1.41346	2.06559	0.767339	1.09972	0.106405	-0.0714281	-1.30798	-0.438209	0.423717	-0.814306
176	0.73832	0.14006	0.55842	0.51705	0.74915	0.12737	0.48858	0.5572	0.70131	1.3968	0.432093	1.34728	-0.177668	0.160348	-1.17912	-0.0603956	-0.552147	-0.0965464
177	0.68499	0.20173	0.55071	0.25918	0.65719	0.16709	0.49661	0.24314	2.35191	2.4796	0.195555	-0.119401	0.0780785	0.677342	-1.35181	-1.24024	-0.571393	0.268575
178	0.75331	0.077158	0.25288	0.66003	0.75009	0.085453	0.26593	0.67472	0.715424	0.924204	0.223859	-0.0696441	-0.114739	1.08793	-0.566619	0.0908056	-0.393373	0.0999788
179	0.60124	0.094937	0.62743	0.30106	0.60213	0.1141	0.27571	0.33443	0.732963	1.95614	-0.123653	-0.763251	0.726717	0.709865	-0.853277	0.0175727	-0.234733	-0.7096
180	0.70774	0.20899	0.31053	0.54158	0.67817	0.23058	0.31716	0.51835	2.18912	3.7372	0.182988	0.508758	1.76545	0.553567	-0.772665	-0.822524	-1.25505	-0.829848
181	0.75775	0.10681	0.25801	0.84896	0.80275	0.1409	0.22875	0.79363	1.51374	1.06872	0.249221	0.295087	1.01102	0.439257	-0.48039	-0.188134	-0.223955	-0.161879
182	0.78159	0.13505	0.46806	0.63861	0.76499	0.12391	0.51027	0.60805	0.919731	1.25329	0.964944	0.34182	0.327095	0.281827	-0.655712	-0.587774	-0.605557	0.119442
183	0.69999	0.19365	0.37223	0.66248	0.6852	0.20174	0.419	0.63347	1.4422	2.86809	1.12107	0.0352671	1.37472	0.555429	-1.21421	-0.987721	-0.267047	-0.0659498
184	0.80738	0.15012	0.40314	0.44927	0.78126	0.18497	0.52791	0.41851	2.56822	1.76061	1.17573	1.03892	0.230725	-0.476398	-1.30811	-1.39598	-0.178633	-0.276819
185	0.70994	0.1479	0.19355	0.10357	0.72467	0.19322	0.26513	0.17953	3.3873	2.24152	0.448412	-0.91878	1.17998	-0.335022	-0.849272	-0.974405	-0.42774	-0.791149
186	0.64279	0.18921	0.24653	0.17481	0.62586	0.20804	0.23952	0.13046	3.07106	3.4921	0.996477	-0.936242	-0.0502403	0.202429	-0.181612	-0.839756	-1.58834	-1.02022
187	0.88543	0.17137	0.3221	0.37295	0.8654	0.20817	0.36631	0.36456	3.68115	1.27475	0.162091	0.00684956	1.82407	0.430631	-1.58523	-1.04211	-1.53956	-0.171455
188	0.59224	0.25404	0.15179	0.44116	0.53231	0.1864	0.24775	0.39923	1.38217	3.65655	0.0789797	0.88166	0.245286	-0.199062	-0.456851	-0.11667	-0.55286	-0.934901
189	0.76983	0.12803	0.58745	0.29761	0.77507	0.1709	0.49646	0.34826	2.34418	1.68314	0.637048	0.705079	-0.157611	0.485992	-1.66465	-0.830404	-0.2151	-0.581369
190	0.64532	0.076022	0.67335	0.35783	0.61517	0.085009	0.61375	0.44458	0.736136	1.53993	1.27814	-0.57369	-0.049826	-0.0128781	-0.968719	-1.17972	1.00135	-0.0354992
191	0.67888	0.070789	0.42075	0.83822	0.66315	0.081543	0.37347	0.83517	0.390532	1.19652	0.697588	0.0951151	0.133239	0.47191	0.570324	-1.3347	-0.248865	0.557609
192	0.50549	0.1323	0.50803	0.071887	0.56301	0.1233	0.36674	0.13484	1.31017	2.45087	0.338528	-0.650209	1.72653	-1.12257	-1.13704	-0.369198	-0.162885	-0.884787
193	0.70847	0.15962	0.4506	0.86692	0.74447	0.1438	0.42446	0.89255	1.94683	1.62859	0.285584	2.03403	0.36796	-0.184861	-0.644183	-0.39528	0.513709	0.0333705
194	0.64563	0.16963	0.45328	0.40555	0.61905	0.16933	0.48129	0.43468	1.52325	2.79478	1.4688	0.0177771	-0.143084	0.152994	-1.06736	-0.983005	0.185179	-0.574759
195	0.86305	0.27656	0.37023	0.77843	0.87048	0.21347	0.42324	0.78769	3.61622	1.3073	1.85121	0.86252	0.433034	0.961137	-0.657481	-0.568308	-1.0032	0.121254
196	0.64519	0.041754	0.56509	0.42015	0.75097	0.06402	0.39905	0.46919	0.288241	0.597213	-0.0290592	0.500482	0.442626	-0.217616	-0.529066	-0.207091	0.0878973	-0.399963
197	0.76998	0.052152	0.33573	0.16351	0.77627	0.043711	0.58401	0.072254	0.443291	0.409786	-0.428909	0.848928	0.205668	-1.0278	-1.16795	-0.103908	0.0968019	0.0143422
198	0.77835	0.19401	0.33111	0.24677	0.75486	0.15182	0.36465	0.19792	2.68479	1.75177	0.544872	0.757763	-0.142964	-0.311266	-0.254153	-1.53304	-0.86964	-0.744716
199	0.58642	0.098972	0.11006	0.64017	0.54844	0.11824	0.13549	0.58879	0.411138	2.10493	-0.437861	0.467469	0.8581	-0.195706	-0.0817515	-0.222056	0.131567	-0.598789
200	0.64018	0.26367	0.5899	0.93857	0.66858	0.23062	0.54341	0.92839	4.7043	4.92342	3.07326	1.58565	-0.0877148	0.911899	-1.50766	1.41158	0.597827	-1.28013
201	0.7544	0.04164	0.38125	0.31287	0.74694	0.031526	0.36602	0.12805	0.0962745	0.321579	0.887545	0.0896684	-0.697553	-0.350335	-0.0830112	-0.167208	-0.439472	-0.21705
202	0.52401	0.048565	0.35655	0.51857	0.62027	0.077135	0.55552	0.63299	0.740868	1.4892	1.2332	-0.0207792	-0.947936	0.484698	-0.621029	-0.439696	0.7229	-0.334854
203	0.72197	0.11926	0.40343	0.1766	0.69885	0.096443	0.30508	0.10658	1.5437	1.19867	0.0353727	0.540579	0.339596	-1.05306	-0.365452	-0.934623	-0.461767	-0.0924538
204	0.87163	0.14495	0.46936	0.61617	0.82897	0.12809	0.53431	0.63038	1.25823	0.91966	1.77304	-0.0359644	-0.109781	0.47725	-0.329822	-0.913967	-0.0592398	-0.495185
205	0.84201	0.29658	0.33391	0.54496	0.83101	0.24909	0.33195	0.53182	3.61864	2.35619	0.616864	1.69815	1.76256	-0.275335	-1.26422	-0.660043	-2.09119	-0.283716
206	0.72922	0.13576	0.36051	0.96521	0.74808	0.15198	0.47574	0.96681	2.27994	1.60292	1.12857	0.466838	0.70187	0.352717	-0.112557	0.0690628	0.352508	-0.225374
207	0.46002	0.18065	0.25759	0.37964	0.44761	0.13752	0.25982	0.264	0.856208	3.46681	1.21347	-0.219711	-1.10334	0.548553	-0.377845	0.211054	-0.674692	-0.774661
208	0.80685	0.10376	0.11148	0.11633	0.82901	0.13412	0.11648	0.24239	1.32773	0.732666	-0.0807135	0.409061	-0.22078	-0.0739109	0.105033	-0.407489	-0.597341	-0.493324
209	0.71907	0.17509	0.62693	0.56005	0.75223	0.19611	0.58688	0.54921	2.38945	2.37555	2.00552	0.151204	0.822132	-0.0269048	-1.5976	-1.12718	-0.310067	-0.207156
210	0.65407	0.16602	0.88794	0.29105	0.62896	0.16398	0.65764	0.3828	1.64058	2.86504	1.17005	-0.0300427	0.300651	-0.0196181	-2.1531	-1.46703	0.4055	0.516772
211	0.95247	0.122	0.58473	0.23553	0.92062	0.11581	0.64911	0.18335	2.46573	-0.0419356	0.671963	0.390238	0.289351	-0.627604	-1.98921	-0.257072	-0.164706	-0.535146
212	0.70774	0.15908	0.50743	0.40333	0.702	0.16961	0.47009	0.44746	1.46351	2.30619	0.578871	0.306682	1.17992	-0.0771674	-1.20574	-0.873607	-0.75265	-0.048787
213	0.51003	0.19168	0.4438	0.71911	0.52354	0.16727	0.45808	0.76132	1.34272	3.80731	1.40975	0.306489	-0.528867	1.09715	-0.2495	-0.453092	-1.06746	0.891815
214	0.55668	0.21695	0.31919	0.25582	0.53791	0.1475	0.34841	0.17921	1.60226	3.12872	0.00211611	-0.40769	-0.592644	1.47267	-0.0305224	-1.03307	-1.0132	-0.5612
215	0.6553	0.19596	0.11655	0.83684	0.66995	0.15964	0.16583	0.77007	1.37239	1.98602	0.399894	0.591662	0.56369	0.166257	-0.120307	-0.0216077	-0.0617299	-0.722397
216	0.75677	0.1025	0.36537	0.75066	0.71924	0.11528	0.33157	0.76881	1.04654	1.44218	-0.336286	0.927024	0.295295	1.0257	-0.661358	0.0104539	-0.746108	0.502497
217	0.52351	0.20772	0.41861	0.64252	0.49988	0.20153	0.42161	0.65726	1.31618	4.90246	0.801373	1.5619	-0.0190173	0.147812	0.169636	-0.318673	-1.20582	-0.476507
218	0.55741	0.18764	0.49367	0.33102	0.62476	0.16751	0.52353	0.41438	1.18342	2.68891	1.19757	0.265319	-0.0782218	0.0769386	-0.845156	-0.925507	-0.68295	-0.0954028
219	0.61388	0.033039	0.42019	0.83687	0.6294	0.041678	0.45268	0.77026	-0.189571	0.661519	0.309248	-0.615555	0.741228	0.275713	0.0352341	-0.225009	-0.296765	0.254773
220	0.64469	0.17011	0.43571	0.6356	0.63742	0.18373	0.63053	0.63135	1.1922	2.95573	1.65324	0.572051	-0.20505	0.285704	-1.6385	-0.276958	0.679926	-0.631618
221	0.80613	0.14883	0.35927	0.11408	0.79613	0.19005	0.29753	0.21807	3.82104	1.89692	1.56594	-0.694182	0.0917296	0.00127845	-0.16527	-1.82362	-1.30305	-0.699444
222	0.62653	0.14272	0.22152	0.56373	0.62619	0.14476	0.26683	0.6224	1.00156	2.19537	0.305309	0.173674	0.486753	0.299313	-0.947376	-0.152698	-0.0272849	-0.0696691
223	0.83572	0.178	0.25192	0.8834	0.78914	0.17517	0.29826	0.92127	2.48039	1.47831	0.616423	0.920539	1.21148	-0.00901371	-0.165278	-0.129077	-0.278041	-0.0636635
224	0.81429	0.15121	0.42775	0.80733	0.81444	0.17822	0.49075	0.79802	2.50032	1.46802	1.03221	1.06706	1.33571	-0.175526	-1.13577	0.544423	-0.280633	-0.690508
225	0.66672	0.087287	0.26885	0.5425	0.71219	0.10719	0.23354	0.56244	0.378018	1.24876	-0.552123	0.5245	0.552788	0.623773	-0.0561101	-0.315592	-0.786907	-0.100549
226	0.52667	0.085634	0.32769	0.30175	0.514	0.093515	0.55218	0.32748	0.557778	2.02791	-0.634914	-0.504633	1.00475	0.549698	-1.17907	-0.829846	0.272503	0.552147
227	0.7264	0.29148	0.37903	0.30436	0.73318	0.23089	0.39062	0.29017	3.54837	2.95371	-0.00964454	-0.0172587	1.24656	0.432444	-2.23924	-0.590799	-1.26577	-0.409365
228	0.80751	0.20074	0.47031	0.12941	0.84016	0.19191	0.41591	0.19021	4.39444	1.37051	-0.522028	0.876312	0.456995	0.24066	-1.95227	-0.604393	-1.02345	-0.712701
229	0.84981	0.036134	0.17607	0.71859	0.84468	0.041952	0.45262	0.6732	0.32221	0.139709	0.665397	0.208436	0.404145	-0.513381	-0.158653	-0.425274	0.0947946	-0.0703611
230	0.53038	0.23067	0.49384	0.26667	0.56583	0.23713	0.50262	0.29024	2.7411	5.27121	1.01845	0.826753	-0.266911	0.0626595	-2.35382	-1.13939	0.490808	-1.57696
231	0.92391	0.11877	0.30579	0.70656	0.89444	0.12024	0.45725	0.72137	1.31031	0.455627	1.08673	0.203225	0.107727	1.08402	-1.45168	0.386148	-0.00712946	-0.455789
232	0.87957	0.026948	0.26396	0.53736	0.7518	0.031217	0.42166	0.42926	-0.0890856	0.301372	-0.134502	-0.46382	0.219593	0.844121	-0.0740785	-0.24264	-0.0809808	-0.281012
233	0.43226	0.24053	0.73029	0.33249	0.48222	0.27399	0.6088	0.36696	2.3078	8.8256	1.791	-0.729011	0.412238	0.94394	-3.58854	-0.488743	-1.14153	-0.201837
234	0.74144	0.13109	0.67294	0.44352	0.74152	0.12119	0.62912	0.49592	1.40646	1.35887	1.17856	-0.401863	0.105785	0.426257	-1.16608	-0.661385	-0.208371	0.283237
235	0.67025	0.17218	0.36294	0.0089041	0.72695	0.16089	0.55923	0.064884	3.06927	1.94844	0.588495	-0.658238	0.224571	-0.375981	-2.33614	-0.566831	0.0871085	-0.697136
236	0.79953	0.12132	0.51564	0.97284	0.76798	0.11287	0.47683	0.95088	1.44911	1.09472	0.943037	0.744842	0.226775	0.285983	0.0806569	-0.48258	0.196499	0.291279
237	0.80785	0.21558	0.64423	0.19519	0.7917	0.20333	0.56314	0.19176	4.37933	2.08936	1.49237	-0.469788	0.161549	-0.152728	-2.84882	-1.1384	0.020146	-0.294488
238	0.58076	0.18366	0.20703	0.38756	0.59546	0.17417	0.18202	0.37193	0.917729	2.81294	0.355033	-0.219397	0.789118	-0.0787206	-0.183526	0.231743	-1.14883	-0.899132
239	0.69944	0.10361	0.58047	0.41749	0.66071	0.095168	0.53934	0.39012	0.634271	1.41816	0.536816	1.06659	0.0149464	-0.772418	-0.909292	0.0250187	-0.181602	-0.630621
240	0.86015	0.18165	0.19244	0.095228	0.88627	0.20245	0.20658	0.15331	5.139	0.93909	-0.439417	1.67695	-0.420699	-0.629242	0.173223	-1.85021	-0.636635	-1.49727
241	0.79076	0.14148	0.38831	0.68238	0.79161	0.16302	0.44648	0.64281	1.81441	1.56258	0.728786	0.569402	1.16126	0.0809854	-0.821139	-0.491884	-0.719953	-0.0224774
242	0.8266	0.1839	0.74218	0.51611	0.82714	0.19566	0.74558	0.50119	2.38922	1.56176	1.77413	1.84978	-0.360001	-0.653768	-3.05976	0.170324	-1.28062	0.890487
243	0.72494	0.17001	0.41956	0.71156	0.63166	0.14863	0.54281	0.79631	1.37395	2.53066	1.80507	-0.0813643	0.278094	0.116192	0.117406	-0.812475	-0.448374	0.201153
244	0.72677	0.19606	0.16251	0.19088	0.6977	0.22827	0.18856	0.17496	3.49186	3.26328	1.39765	-0.490045	-0.821767	0.260724	0.738029	-1.95119	-1.03014	-1.82717
245	0.51047	0.10881	0.11497	0.78926	0.53971	0.15789	0.15874	0.7881	1.21833	3.17647	0.665476	-0.0529901	0.31222	0.780876	0.286132	0.297829	-0.508215	-0.864122
246	0.65077	0.11557	0.64491	0.49203	0.63466	0.10886	0.62507	0.51253	0.732579	1.68592	1.29986	0.441338	-0.350814	-0.358194	-0.597718	-0.533477	-0.162514	-0.0788526
247	0.62954	0.26655	0.51178	0.94777	0.67549	0.23867	0.42646	0.94436	3.58812	4.23285	1.55167	1.94067	0.235592	1.09537	-0.130323	-0.170296	0.117431	-0.0557621
248	0.83494	0.14782	0.55646	0.29878	0.80936	0.17189	0.54572	0.33007	2.984	1.50522	1.60555	0.67561	-0.72051	-0.26262	-1.68895	-1.23372	0.428508	-0.456158
249	0.58415	0.17593	0.43418	0.56279	0.57268	0.17768	0.4524	0.62091	1.24257	3.46266	1.30526	0.334872	0.00340304	0.626848	-0.320582	-0.480612	-1.24622	0.10592
250	0.7461	0.10295	0.20014	0.20618	0.75538	0.11853	0.16582	0.2512	1.19037	1.03854	0.12166	-0.142313	0.246803	-0.0384225	0.050484	-0.412268	-0.536656	-0.677877
251	0.49113	0.19306	0.11382	0.33462	0.49144	0.23186	0.13342	0.31514	1.33374	5.01487	1.08566	-0.121495	-0.421119	-0.0133488	-0.0758454	-0.233573	-0.623627	-1.23445
252	0.59929	0.11019	0.44627	0.26783	0.64541	0.13025	0.34413	0.31007	1.2321	1.94106	0.339014	-0.0111069	0.0323911	0.212085	-0.744895	-0.210423	-0.865087	-0.00863196
253	0.78582	0.11153	0.43684	0.69812	0.76769	0.10569	0.5521	0.68162	0.858267	1.05279	0.456334	0.647707	0.512742	0.121054	-1.47162	0.0104743	0.488393	-0.140489
254	0.83557	0.16151	0.55997	0.37357	0.85903	0.12914	0.64107	0.34742	1.97458	0.659227	0.310478	0.0548567	0.401658	0.586419	-1.87126	-0.341671	-0.0849602	-0.160157
255	0.62443	0.11053	0.422	0.3101	0.65104	0.11893	0.46471	0.34257	0.910294	1.71497	0.297798	-0.261116	0.439253	0.375819	-0.697701	-0.597666	-0.60572	-0.079888
256	0.87178	0.21165	0.12666	0.41304	0.85699	0.15544	0.14014	0.39779	1.38181	0.658919	-0.102058	0.508858	0.138075	0.108321	0.0723524	-0.375861	-0.557204	-0.68716
257	0.85256	0.070244	0.76349	0.70777	0.75762	0.068731	0.65632	0.73619	0.378429	0.711396	1.27668	-0.466959	0.0622742	0.349375	-0.598789	-0.447644	-0.0396562	0.539704
258	0.64681	0.21046	0.22746	0.81115	0.6493	0.21102	0.23662	0.77726	1.74252	3.46827	-0.00364313	0.639599	1.04308	1.3071	0.12846	-0.378706	-0.491938	-0.655459
259	0.87035	0.16394	0.62959	0.38363	0.82683	0.18356	0.52781	0.34888	3.03072	1.34347	0.788667	0.758102	-0.116687	0.551009	-1.95525	-0.803005	-0.60321	-0.388116
260	0.5521	0.21359	0.38713	0.31968	0.52555	0.18913	0.5878	0.31251	2.03252	4.02432	0.77072	-0.329729	0.167832	0.211586	-1.68699	-0.4145	-0.761396	0.365584
261	0.81925	0.11593	0.096222	0.043358	0.82521	0.15914	0.10075	0.080233	2.45781	1.09281	-0.167099	-0.859025	0.390321	-0.16173	0.120073	0.452234	-0.314961	-1.80469
262	0.7689	0.19821	0.40061	0.65762	0.81313	0.16353	0.47456	0.65581	1.76585	1.30231	0.560295	1.7965	1.19757	-0.805152	-1.57908	-0.0799597	-0.322643	-0.251384
263	0.77733	0.075837	0.34779	0.11934	0.70372	0.090746	0.37095	0.10778	1.33841	1.16588	0.458587	0.0850124	-0.517931	-0.119002	-0.714945	-0.488027	-0.152378	-0.504353
264	0.81898	0.097722	0.6751	0.5565	0.81365	0.083825	0.69131	0.55884	0.888393	0.591201	0.936279	0.443217	0.595813	-0.894002	-1.05426	-0.24482	-0.00681498	0.150424
265	0.67565	0.12478	0.34344	0.61934	0.7182	0.15171	0.45267	0.63325	1.18985	1.85296	0.367157	0.850024	0.174634	0.794917	-0.822778	-0.446201	-0.861025	0.415519
266	0.55637	0.087956	0.15167	0.38229	0.55014	0.093364	0.23604	0.35454	0.289638	1.74388	0.141002	-0.289204	0.0813533	0.39822	0.0422288	-0.23393	-0.860769	-0.0604013
267	0.78398	0.14996	0.19073	0.2251	0.76166	0.13457	0.2711	0.24724	1.73718	1.26467	0.202012	-0.190064	0.160493	0.231806	-0.816364	-0.490488	-0.337724	-0.549149
268	0.73715	0.069537	0.2397	0.72381	0.75178	0.076591	0.20819	0.65099	0.231363	0.798721	0.497213	-0.54804	0.462106	0.700561	0.118163	-0.366867	-0.268149	-0.276418
269	0.77492	0.28721	0.59875	0.79171	0.75224	0.24963	0.56807	0.79288	4.14595	3.69594	3.90782	0.737388	0.833846	0.54819	-0.655837	-2.03577	0.0699865	-0.151794
270	0.88753	0.1639	0.60318	0.78891	0.8464	0.19084	0.66577	0.79236	3.1253	1.30896	2.57237	-0.0647006	0.0991788	0.494785	-1.9717	0.784588	0.185742	-0.392632
