# Supplementary material for: Excitation and inhibition in anterior cingulate predict use of past experiences
Source: eLife. 2017 Jan 5;6:e20365. doi: 10.7554/eLife.20365 (PMC5213710; doi:10.7554/eLife.20365)
Supplement: Figure 2—source data 3. — It contains the model fits (Bayesian Information Criterion, BIC) for a non-hierarchical version of all models (models one to six, M1-M6) and the individual parameters for all participants from the hierarchical version of model M1. The individual parameters are shown for a model fitted on behavioral data from both sessions combined (‘both session’, ‘bs’), for a model fitted on data from the MRI session only (‘MRI session’, ‘ms’) and for a model fitted on data from outside the MRI scanner only (‘outside MRI session’, ‘os’). DOI: http://dx.doi.org/10.7554/eLife.20365.007 [file elife-20365-fig2-data3.xlsx]

## Sheet: Sheet1
Participant ID	M1 BIC	M2 BIC	M3 BIC	M4 BIC	M5 BIC	M6 BIC	Use of learnt information (both sessions, normalised)	Inverse temperature (bs,n)	Learning rate (bs, n)	Relative reward sensitivity (bs, n)	Use of learnt information (both sessions, not normalised)	Inverse temperature (bs, nn)	Learning rate (bs, nn)	Relative reward sensitivity (bs, nn )	Use of learnt information (MRI session)	Inverse temperature (Ms)	Learning rate (Ms)	Relative reward sensitivity (Ms)	Use of learnt information (outside MRI session)	Inverse temperature (os)	Learning rate (os)	Relative reward sensitivity (os)
p102	144.678	149.652	140.951	167.672	156.072	174.833	-1.0391	-0.25384	1.4019	-1.2335	0.60243	0.1445	0.60365	0.2717	0.63371	0.14163	0.59307	0.18404	0.63432	0.20892	0.32499	0.4764
p103	179.994	184.915	189.06	202.268	206.218	193.901	0.45619	-0.42594	-1.7111	0.73108	0.75327	0.13617	0.1974	0.71896	0.72825	0.13915	0.26212	0.65619	0.76639	0.13658	0.23336	0.75775
p105	259.174	264.322	257.641	256.829	262.074	254.763	0.18623	-2.3528	-0.79221	0.017517	0.72604	0.042892	0.31732	0.55651	0.84416	0.057264	0.35066	0.55865	0.61685	0.043797	0.3183	0.58688
p106	151.694	156.116	149.974	146.904	150.745	146.588	1.0431	-0.81325	0.7536	-1.5339	0.81248	0.11742	0.51904	0.20331	0.76597	0.1494	0.43672	0.28851	0.85634	0.1086	0.47624	0.16121
p107	86.1553	90.4363	87.3841	191.223	177.457	165.018	1.3238	1.4515	-0.5555	1.4583	0.84079	0.22706	0.34821	0.88451	0.86827	0.22604	0.37536	0.79009	0.80011	0.23322	0.3797	0.94156
p108	133.056	130.023	124.45	173.04	173.407	152.673	0.83586	0.70651	0.22348	0.60974	0.79157	0.191	0.44986	0.69133	0.76764	0.16804	0.44655	0.64642	0.81741	0.24684	0.43055	0.71854
p110	162.887	167.42	170.839	168.686	173.478	176.411	-0.93191	-0.46035	-1.7709	1.133	0.61324	0.13451	0.18959	0.81046	0.49823	0.17819	0.3638	0.63534	0.72794	0.1437	0.20328	0.85941
p114	124.956	130.081	125.75	131.234	136.483	120.315	-0.47771	0.68084	0.02541	1.0664	0.65906	0.18975	0.42402	0.79529	0.60777	0.14217	0.52448	0.81668	0.68895	0.29229	0.30696	0.80977
p117	133.164	137.343	128.915	155.309	160.596	151.773	-0.74783	0.31975	-0.11191	1.1635	0.63181	0.17227	0.4061	0.81741	0.69877	0.18054	0.40336	0.74023	0.59595	0.19159	0.41352	0.89825
p118	99.9293	105.118	98.7318	112.02	117.204	113.353	-0.18564	1.788	1.0435	-0.20695	0.68853	0.24335	0.55688	0.50541	0.70122	0.22455	0.5725	0.5061	0.6568	0.24433	0.48297	0.49939
p119	119.973	125.089	117.999	115.755	120.207	115.113	1.1801	-0.15238	1.2375	-1.653	0.8263	0.14942	0.58219	0.17621	0.82985	0.16472	0.65296	0.18724	0.81801	0.15175	0.46204	0.20947
p122	131.015	133.241	140.865	154.812	159.604	154.085	-0.096724	0.8569	-1.3957	0.53277	0.6975	0.19828	0.23855	0.67381	0.70075	0.16248	0.29179	0.58646	0.67585	0.28064	0.26356	0.75477
p124	137.454	141.485	132.501	140.393	145.685	136.348	0.79056	0.50509	1.6864	-0.59575	0.787	0.18125	0.64077	0.4169	0.75808	0.17103	0.71926	0.35702	0.82785	0.21527	0.49294	0.45964
p125	166.465	170.27	164.875	174.444	176.083	173.433	-0.18888	-0.15064	-0.17515	0.20859	0.6882	0.1495	0.39784	0.60001	0.76934	0.18879	0.52128	0.52301	0.64254	0.15753	0.2977	0.73885
p127	183.657	188.509	184.532	189.918	193.466	192.395	-0.41515	-0.6334	-0.88951	0.34108	0.66537	0.12613	0.30462	0.63017	0.71973	0.10293	0.35553	0.54629	0.56389	0.17852	0.31742	0.72315
p128	120.504	124.554	114.343	127.018	130.542	108.984	0.13082	1.291	0.62971	0.45176	0.72045	0.21929	0.50288	0.65537	0.73688	0.2342	0.52344	0.58419	0.66619	0.20528	0.44467	0.74687
p131	147.295	143.31	140.889	145.337	137.257	152.04	-1.2463	-0.020523	0.8416	-0.20158	0.58153	0.1558	0.53053	0.50663	0.5023	0.1456	0.62869	0.43302	0.65022	0.20311	0.2557	0.6083
p132	155.595	155.589	149.219	165.624	163.879	163.059	-0.7028	-0.11191	0.68966	0.70203	0.63636	0.15138	0.5107	0.71235	0.65778	0.14452	0.62422	0.64071	0.62921	0.1823	0.2718	0.86153
p133	141.005	146.245	136.554	155.094	145.156	154.615	0.045944	-0.80119	1.8315	-1.9992	0.71189	0.11801	0.65971	0.097384	0.78314	0.12498	0.61656	0.090487	0.69058	0.14018	0.49333	0.24695
p137	161.963	166.781	160.343	163.751	168.737	193.443	-2.7876	-0.88507	-0.23102	0.72603	0.42605	0.11395	0.39055	0.71781	0.42839	0.094992	0.44127	0.51937	0.44828	0.19127	0.3714	0.87652
p138	120.74	125.554	125.814	132.495	134.242	163.537	-1.6364	0.70887	-1.1645	-0.28729	0.54218	0.19111	0.26873	0.48712	0.44235	0.1885	0.34407	0.44972	0.60143	0.20466	0.24003	0.51441
p139	149.573	153.791	152.099	144.677	147.957	155.734	0.33416	-0.75827	-0.064123	-1.7025	0.74096	0.12008	0.41233	0.16493	0.70525	0.12598	0.41509	0.16907	0.80607	0.13633	0.39319	0.22964
p143	268.541	271.647	268.33	264.809	269.272	262.551	1.1258	-2.3661	-0.024123	-0.65999	0.82082	0.042245	0.41755	0.40227	0.81803	0.031118	0.45795	0.42777	0.78733	0.059034	0.39472	0.41745
p145	118.242	119.011	132.951	123.887	121.813	143.763	-0.11077	1.1493	-1.1403	-0.63947	0.69608	0.21244	0.27189	0.40694	0.65302	0.17221	0.36364	0.29059	0.72771	0.2928	0.20986	0.51086
p146	170.302	172.946	171.387	180.073	183.405	176.175	0.94106	-0.16068	-0.20941	-0.37568	0.80219	0.14902	0.39337	0.46699	0.80203	0.17	0.42877	0.37928	0.79875	0.15324	0.34398	0.58247
p147	151.661	155.73	154.522	208.36	213.439	193.634	1.2601	0.53791	-0.54807	0.41675	0.83437	0.18283	0.34918	0.6474	0.79641	0.1709	0.29802	0.64226	0.87323	0.23429	0.45508	0.65079
p148	127.643	132.926	122.394	197.902	192.802	181.068	0.91308	0.35071	0.41935	1.5303	0.79936	0.17377	0.47543	0.90091	0.79691	0.23858	0.64159	0.7956	0.79025	0.14574	0.39725	0.95308
