# Supplementary material for: Excitation and inhibition in anterior cingulate predict use of past experiences
Source: eLife. 2017 Jan 5;6:e20365. doi: 10.7554/eLife.20365 (PMC5213710; doi:10.7554/eLife.20365)
Supplement: Figure 3—source data 1. — DOI: http://dx.doi.org/10.7554/eLife.20365.011 [file elife-20365-fig3-data1.xlsx]

## Sheet: Sheet1
Participant ID	Glutamate (normalized)	GABA (n)	Glu (n) - GABA (n) (total normalized)	weight of learnt information (n)	grey matter/total matter (n, confound regressor)	white/total (n, cr)	total (n, cr)	group assignment (n, cr)	inverse temperature (n, cr)
p102	1.0442	0.70319	0.33239	-1.0391	0.22611	-0.96017	-0.44818	0.94561	-0.25384
p103	0.15572	-1.0113	1.1374	0.45619	0.59114	-0.22058	-0.64907	0.94561	-0.42594
p105	0.54185	-0.82373	1.3309	0.18623	0.38936	-0.20242	-0.74949	0.94561	-2.3528
p106	1.8182	-0.0092147	1.781	1.0431	0.37883	0.66898	-0.54864	-1.0184	-0.81325
p107	0.9755	-0.97396	1.9	1.3238	-0.25369	0.018578	1.047	-1.0184	1.4515
p108	-1.6967	-0.76285	-0.91014	0.83586	-0.45849	0.19463	-0.74949	0.94561	0.70651
p110	-1.2835	0.43327	-1.6732	-0.93191	0.85191	-0.012904	1.047	-1.0184	-0.46035
p114	-0.60991	0.97314	-1.5428	-0.47771	-0.097776	0.40612	-0.64907	-1.0184	0.68084
p117	-0.48826	-0.1617	-0.31826	-0.74783	2.9005	-0.58135	1.365	0.94561	0.31975
p118	-0.86179	-0.58691	-0.2679	-0.18564	-0.64995	0.39616	-0.64902	-1.0184	1.788
p119	1.7078	1.4347	0.26619	1.1801	0.54344	0.03445	-0.64907	0.94561	-0.15238
p122	0.55888	-0.78797	1.3126	-0.096724	-0.64863	-0.055687	-0.64902	0.94561	0.8569
p124	-1.0722	0.18503	-1.2253	0.79056	-0.55254	-0.48623	-0.74949	0.94561	0.50509
p125	0.7585	2.4412	-1.64	-0.18888	0.58452	-1.0485	-0.84991	0.94561	-0.15064
p127	-0.56121	-0.27509	-0.27885	-0.41515	-1.1715	0.38512	1.4711	0.94561	-0.6334
p128	0.81349	0.74647	0.065313	0.13082	-1.244	1.1981	-0.64902	-1.0184	1.291
p131	-0.89938	-1.0724	0.1686	-1.2463	-0.15771	-1.1698	1.6831	-1.0184	-0.020523
p132	-0.68181	-0.69899	0.016739	-0.7028	-2.2636	3.2687	-1.0508	-1.0184	-0.11191
p133	-0.20364	0.71981	-0.9	0.045944	-0.068244	0.59029	-0.64912	0.94561	-0.80119
p137	-1.2152	-0.58087	-0.61825	-2.7876	0.48241	0.46407	1.3651	-1.0184	-0.88507
p138	1.1352	1.5269	-0.38178	-1.6364	0.15684	-1.228	1.5771	0.94561	0.70887
p139	0.30985	0.81856	-0.49579	0.33416	0.41438	-0.5356	-0.54865	-1.0184	-0.75827
p143	-0.015569	-0.26811	0.24613	1.1258	-1.8677	1.8608	-0.5486	0.94561	-2.3661
p145	0.8541	0.8156	0.037521	-0.11077	1.1758	-1.3745	-0.44818	-1.0184	1.1493
p146	1.0985	0.19137	0.88405	0.94106	0.42238	-0.96218	1.3651	-1.0184	-0.16068
p147	-1.2129	-0.86993	-0.33427	1.2601	0.65521	-0.42331	-1.0508	-1.0184	0.53791
p148	-0.96969	-2.1063	1.1077	0.91308	-0.33905	-0.22479	1.365	0.94561	0.35071
