# Supplementary material for: Excitation and inhibition in anterior cingulate predict use of past experiences
Source: eLife. 2017 Jan 5;6:e20365. doi: 10.7554/eLife.20365 (PMC5213710; doi:10.7554/eLife.20365)
Supplement: Figure 3—source data 2. — The maps are in NIfTI format and can be opened with freely available data viewers such as FSLView or MRIcron. DOI: http://dx.doi.org/10.7554/eLife.20365.012 [file elife-20365-fig3-data2.zip]

Archive with 15 entries (12 files):
- Figure3_SourceData2_updated/
- Figure3_SourceData2_updated/.DS_Store
- __MACOSX/
- __MACOSX/Figure3_SourceData2_updated/
- __MACOSX/Figure3_SourceData2_updated/._.DS_Store
- Figure3_SourceData2_updated/bg_image.nii.gz
- Figure3_SourceData2_updated/Figure3_SourceData2_Legend.rtf
- __MACOSX/Figure3_SourceData2_updated/._Figure3_SourceData2_Legend.rtf
- Figure3_SourceData2_updated/LearntInformation_BehavCovariate.nii.gz
- Figure3_SourceData2_updated/LearntInformation_BehavCovariate_nonthresh.nii.gz
- Figure3_SourceData2_updated/LearntInformation_Main_activation.nii.gz
- Figure3_SourceData2_updated/LearntInformation_Main_deactivation.nii.gz
- Figure3_SourceData2_updated/LearntInformation_Main_nonthresh.nii.gz
- Figure3_SourceData2_updated/LearntInformation_SpectrCovariate.nii.gz
- Figure3_SourceData2_updated/LearntInformation_SpectrCovariate_nonthresh.nii.gz
