# Supplementary material for: Excitation and inhibition in anterior cingulate predict use of past experiences
Source: eLife. 2017 Jan 5;6:e20365. doi: 10.7554/eLife.20365 (PMC5213710; doi:10.7554/eLife.20365)
Supplement: Figure 3—source data 3. — It contains non-thresholded contrast maps showing the relationship between Glu-GABA and brain activity to information to be learnt, using different corrections of spectroscopy measurements for partial brain volumes (Figure 3—figure supplement 3i). Maps are in NIfTI format. DOI: http://dx.doi.org/10.7554/eLife.20365.013 [file elife-20365-fig3-data3.zip]

Archive with 8 entries (5 files):
- Figure3Supplement3_SourceData/
- Figure3Supplement3_SourceData/.DS_Store
- __MACOSX/
- __MACOSX/Figure3Supplement3_SourceData/
- __MACOSX/Figure3Supplement3_SourceData/._.DS_Store
- Figure3Supplement3_SourceData/B_DivGreyMatter.nii.gz
- Figure3Supplement3_SourceData/C_DivGreyWhiteMatter.nii.gz
- Figure3Supplement3_SourceData/D_GluGabaDivGrey_CreDivGreyWhiteMatter.nii.gz
