# Supplementary material for: Excitation and inhibition in anterior cingulate predict use of past experiences
Source: eLife. 2017 Jan 5;6:e20365. doi: 10.7554/eLife.20365 (PMC5213710; doi:10.7554/eLife.20365)
Supplement: Figure 3—source data 4. — It contains the brain-volume corrected spectroscopy measurements (brain volume corrections B-D labeled as in figure) and behavioral parameters used for correlations in Figure 3—figure supplement 3ii. DOI: http://dx.doi.org/10.7554/eLife.20365.014 [file elife-20365-fig3-data4.xlsx]

## Sheet: Sheet1
Participant ID	Glu-GABA (B)	Glu-GABA (C)	Glu-GABA (D)	Use of learnt information (norm.)	Group (n, control regressor)	Inverse temp. (n, cr)
p102	0.13388	0.37657	0.099301	-1.0391	0.94561	-0.25384
p103	0.98722	1.0402	1.047	0.45619	0.94561	-0.42594
p105	1.1787	1.2576	1.2268	0.18623	0.94561	-2.3528
p106	1.4598	1.5101	1.6956	1.0431	-1.0184	-0.81325
p107	1.879	1.9252	1.8615	1.3238	-1.0184	1.4515
p108	-0.63466	-0.79914	-0.73026	0.83586	0.94561	0.70651
p110	-1.6571	-1.7378	-1.6353	-0.93191	-1.0184	-0.46035
p114	-1.5045	-1.5568	-1.4861	-0.47771	-1.0184	0.68084
p117	-0.74782	-0.6963	-0.52484	-0.74783	0.94561	0.31975
p118	-0.039487	-0.17372	-0.10944	-0.18564	-1.0184	1.788
p119	-0.087637	0.085732	0.065272	1.1801	0.94561	-0.15238
p122	1.4348	1.4512	1.3291	-0.096724	0.94561	0.8569
p124	-1.0424	-1.06	-1.1678	0.79056	0.94561	0.50509
p125	-1.8728	-1.6655	-1.8487	-0.18888	0.94561	-0.15064
p127	0.013626	-0.10239	-0.10785	-0.41515	0.94561	-0.6334
p128	0.20033	0.095893	0.22694	0.13082	-1.0184	1.291
p131	0.32022	0.39931	0.11495	-1.2463	-1.0184	-0.020523
p132	0.62332	0.022284	0.69412	-0.7028	-1.0184	-0.11191
p133	-0.9016	-0.95547	-0.84773	0.045944	0.94561	-0.80119
p137	-0.56294	-0.7043	-0.5126	-2.7876	-1.0184	-0.88507
p138	-0.59424	-0.31188	-0.63859	-1.6364	0.94561	0.70887
p139	-0.6385	-0.52111	-0.62365	0.33416	-1.0184	-0.75827
p143	0.67905	0.34405	0.6527	1.1258	0.94561	-2.3661
p145	-0.31375	-0.035672	-0.28184	-0.11077	-1.0184	1.1493
p146	0.64289	0.89646	0.62447	0.94106	-1.0184	-0.16068
p147	-0.30899	-0.34848	-0.3287	1.2601	-1.0184	0.53791
p148	1.3537	1.264	1.2056	0.91308	0.94561	0.35071
